# Supplementary material for: Effect of Cd on Pyrolysis Velocity and Deoxygenation Characteristics of Rice Straw: Analogized with Cd-Impregnated Representative Biomass Components
Source: Int J Environ Res Public Health. 2022 Jul 23;19(15):8953. doi: 10.3390/ijerph19158953 (PMC9332023; doi:10.3390/ijerph19158953)
Supplement: Supplementary file 1 [file ijerph-19-08953-s001.zip]

Archive with 1 entries (1 files):
- ijerph-1814399-SI.pdf
